# Supplementary material for: Role of the Lactide:Glycolide Ratio in PLGA Nanoparticle Stability and Release under Lysosomal Conditions for Enzyme Replacement Therapy of Lysosomal Storage Disorders
Source: J Funct Biomater. 2023 Aug 25;14(9):440. doi: 10.3390/jfb14090440 (PMC10531859; doi:10.3390/jfb14090440)
Supplement: Supplementary file 1 [file jfb-14-00440-s001.zip]

Archive with 1 entries (1 files):
- jfb-2514441-supplementary.pdf
